# Supplementary material for: Summarizing current refractory disease definitions in rheumatoid arthritis and polyarticular juvenile idiopathic arthritis: systematic review
Source: Rheumatology (Oxford). 2021 Mar 12;60(8):3540–52. doi: 10.1093/rheumatology/keab237 (PMC8328502; doi:10.1093/rheumatology/keab237)
Supplement: keab237_Supplementary_Data [file keab237_supplementary_data.zip]

Archive with 8 entries (8 files):
- rhe-20-2738-File002.docx
- rhe-20-2738-File003.docx
- rhe-20-2738-File004.docx
- rhe-20-2738-File005.docx
- rhe-20-2738-File006.docx
- rhe-20-2738-File007.docx
- rhe-20-2738-File008.docx
- rhe-20-2738-File009.docx
